# Supplementary material for: Perception and Challenges of Preventive Measures of COVID-19 Among Nepalese Frontline Health Professionals: An Unexplored Realism
Source: Front Public Health. 2022 Jan 20;9:747070. doi: 10.3389/fpubh.2021.747070 (PMC8812484; doi:10.3389/fpubh.2021.747070)
Supplement: Supplementary file 1 [file Table_3.XLSX]

## Sheet: Sheet1
TIMESTAMP	Do you agree to participate?	Province	Age	Gender	Types of Health person	Do you have a PCR testing facility in your district?	For COVID-19 Coronavirus, How Well Do Thermometer Guns Work?	Do you think the kind of PPE you wear is protecting you from COVID-19 infection?	Do you reuse disposable mask?	Chest CT x-ray is superior to PCR in isolated patient’s screening. Do you believe this?	Is it necessary for everyone to get a PCR test done?	Does temperature screening detect Covid-19 infected patients?	Have you received prior hand hygiene training?	Has fever screening ever helped to prevent the spread of viruses?	Do you think instead of visiting a hospital or clinic one can take an appointment online and get teleconsultation?	What types of challenges did you felt/feeling to use digital health materials?	What types of challenges did you felt/feeling to use digital health materials?
9/27/2020 14:50:30	Yes	1	29	Male	Paramedical person	Yes	Yes	Yes	Yes	Yes	Yes	Yes	Yes	No	Yes	e	c
2020-08-10 19:08:51	Yes	4	48	Male	Students and Lecture	Yes	No	Yes	No	No	No	No	No	No	No	e	c
2020-08-10 19:41:32	Yes	5	61	Male	Students and Lecture	No	Yes	No	No	No	Yes	Yes	Yes	Yes	Yes	e	a
2020-10-10 06:28:19	Yes	3	36	Male	Paramedical person	No	Yes	No	No	Yes	No	No	Yes	Yes	Yes	e	a
2020-10-10 06:44:39	Yes	1	34	Male	Students and Lecture	Yes	Yes	Yes	No	Yes	No	Yes	No	Yes	Yes	e	a
2020-10-10 07:11:48	Yes	1	33	Female	Paramedical person	Yes	Yes	Yes	No	Yes	Yes	Yes	Yes	No	Yes	e	b
2020-10-10 07:53:30	Yes	1	41	Male	Paramedical person	No	No	No	No	Yes	No	Yes	Yes	Yes	No	e	a
2020-10-10 09:17:31	Yes	1	30	Male	Doctor	Yes	Yes	No	No	No	No	Yes	Yes	Yes	Yes	e	a
2020-10-10 09:40:28	Yes	3	24	Male	Students and Lecture	Yes	No	Yes	No	No	Yes	No	Yes	No	Yes	e	c
2020-10-10 10:16:07	Yes	3	29	Male	Students and Lecture	Yes	Yes	Yes	No	No	No	Yes	Yes	Yes	Yes	e	b
2020-10-10 10:46:09	Yes	1	29	Male	Paramedical person	No	Yes	Yes	No	No	Yes	Yes	No	No	Yes	e	a
2020-10-10 10:48:55	Yes	5	25	Male	Paramedical person	Yes	No	Yes	Yes	No	No	No	Yes	No	Yes	e	c
2020-10-10 10:50:02	Yes	3	31	Male	Paramedical person	Yes	No	No	No	No	No	No	Yes	No	Yes	e	c
2020-10-10 10:54:50	Yes	1	28	Female	Paramedical person	Yes	Yes	Yes	Yes	No	Yes	No	Yes	Yes	Yes	e	c
2020-10-10 10:58:25	Yes	3	32	Male	Students and Lecture	Yes	Yes	No	Yes	Yes	Yes	No	Yes	Yes	Yes	a	a
2020-10-10 11:02:14	Yes	1	30	Male	Paramedical person	Yes	Yes	No	No	Yes	Yes	Yes	Yes	Yes	Yes	e	b
2020-10-10 11:06:21	Yes	5	25	Female	Students and Lecture	Yes	No	Yes	Yes	No	Yes	No	Yes	Yes	Yes	e	d
2020-10-10 11:38:12	Yes	5	29	Male	Students and Lecture	No	Yes	Yes	Yes	Yes	No	No	No	Yes	No	e	b
2020-10-10 11:43:52	Yes	1	32	Male	Paramedical person	Yes	Yes	No	Yes	Yes	No	Yes	Yes	Yes	Yes	e	c
2020-10-10 11:51:26	Yes	1	27	Male	Paramedical person	Yes	No	Yes	No	No	No	No	Yes	Yes	Yes	c	c
2020-10-10 12:06:49	Yes	1	41	Male	Doctor	Yes	Yes	Yes	No	No	Yes	Yes	Yes	Yes	Yes	e	c
2020-10-10 12:07:13	Yes	1	41	Male	Paramedical person	Yes	No	No	Yes	No	Yes	Yes	Yes	Yes	Yes	e	a
2020-10-10 12:26:47	Yes	1	32	Male	Paramedical person	Yes	Yes	Yes	No	No	Yes	Yes	Yes	Yes	Yes	e	a
2020-10-10 12:28:19	Yes	5	40	Male	Paramedical person	Yes	Yes	Yes	No	No	No	Yes	Yes	Yes	Yes	e	b
2020-10-10 12:58:33	Yes	1	31	Male	Paramedical person	Yes	Yes	No	Yes	No	No	No	Yes	Yes	Yes	e	e
2020-10-10 13:33:13	Yes	3	36	Male	Paramedical person	Yes	Yes	No	No	No	Yes	Yes	Yes	Yes	No	e	c
2020-10-10 13:44:23	Yes	1	38	Female	Doctor	Yes	Yes	Yes	No	No	No	Yes	Yes	Yes	Yes	c	a
2020-10-10 13:55:47	Yes	1	31	Male	Paramedical person	Yes	Yes	No	No	Yes	No	No	Yes	Yes	Yes	e	b
2020-10-10 14:00:55	Yes	1	24	Male	Paramedical person	Yes	Yes	No	Yes	No	Yes	Yes	Yes	No	Yes	e	b
2020-10-10 15:31:25	Yes	1	23	Female	Paramedical person	No	No	No	No	Yes	Yes	No	Yes	Yes	Yes	b	b
2020-10-10 15:33:42	Yes	1	48	Male	Paramedical person	Yes	Yes	Yes	No	No	Yes	Yes	Yes	No	Yes	b	c
2020-10-10 15:49:09	Yes	5	26	Female	Paramedical person	Yes	Yes	No	No	No	No	Yes	Yes	No	Yes	b	c
2020-10-10 15:49:10	Yes	5	22	Female	Paramedical person	Yes	Yes	Yes	No	No	No	Yes	Yes	No	Yes	b	c
2020-10-10 15:49:12	Yes	5	22	Female	Students and Lecture	Yes	Yes	Yes	No	No	Yes	Yes	Yes	No	Yes	d	c
2020-10-10 16:57:57	Yes	7	26	Female	Students and Lecture	Yes	Yes	No	Yes	No	Yes	No	Yes	No	Yes	d	d
2020-10-10 17:27:50	Yes	3	41	Male	Doctor	Yes	Yes	Yes	Yes	No	No	Yes	Yes	Yes	Yes	e	c
2020-10-10 18:18:19	Yes	1	31	Male	Paramedical person	Yes	Yes	No	Yes	No	No	Yes	Yes	No	Yes	e	a
2020-10-10 18:23:32	Yes	5	29	Male	Students and Lecture	No	No	No	Yes	No	Yes	No	Yes	No	Yes	e	c
2020-10-10 18:53:29	Yes	3	24	Female	Paramedical person	Yes	Yes	No	No	No	Yes	No	No	Yes	Yes	e	c
2020-10-10 19:06:29	Yes	1	40	Female	Paramedical person	Yes	Yes	Yes	No	Yes	Yes	Yes	Yes	Yes	No	e	c
2020-10-10 19:24:16	Yes	5	29	Male	Doctor	No	Yes	No	Yes	No	Yes	Yes	Yes	No	Yes	e	c
2020-10-10 20:17:44	Yes	1	38	Male	Paramedical person	Yes	No	Yes	No	No	Yes	No	Yes	No	Yes	e	a
2020-10-10 20:17:49	Yes	3	23	Male	Paramedical person	Yes	Yes	Yes	Yes	No	Yes	Yes	Yes	Yes	Yes	e	b
2020-10-10 20:31:19	Yes	3	30	Male	Paramedical person	No	Yes	No	Yes	No	No	No	No	Yes	Yes	e	a
2020-10-10 20:31:25	Yes	3	30	Male	Paramedical person	Yes	Yes	No	No	No	No	Yes	Yes	Yes	Yes	e	c
2020-10-10 20:31:28	Yes	3	30	Male	Paramedical person	No	Yes	Yes	Yes	No	Yes	No	Yes	No	Yes	d	b
2020-10-10 20:44:25	Yes	5	30	Female	Paramedical person	Yes	Yes	Yes	No	No	No	Yes	Yes	No	Yes	e	a
2020-10-10 21:05:37	Yes	3	40	Male	Paramedical person	Yes	Yes	Yes	No	No	No	Yes	Yes	Yes	Yes	e	a
2020-10-10 21:10:16	Yes	3	33	Female	Paramedical person	Yes	Yes	Yes	No	No	Yes	Yes	Yes	No	Yes	a	d
2020-10-10 21:19:48	Yes	5	22	Female	Paramedical person	Yes	Yes	Yes	No	No	Yes	No	Yes	Yes	Yes	d	a
2020-10-10 21:22:38	Yes	3	40	Male	Paramedical person	Yes	Yes	Yes	Yes	Yes	No	Yes	Yes	Yes	Yes	e	c
2020-10-10 21:27:47	Yes	3	32	Male	Paramedical person	Yes	Yes	Yes	Yes	Yes	Yes	No	Yes	No	Yes	e	a
2020-10-10 21:29:47	Yes	1	28	Male	Paramedical person	Yes	Yes	Yes	Yes	No	Yes	No	Yes	No	Yes	e	c
2020-10-10 21:37:49	Yes	3	32	Male	Paramedical person	No	Yes	Yes	No	No	Yes	No	No	Yes	Yes	e	a
2020-10-10 21:45:18	Yes	3	23	Female	Paramedical person	Yes	Yes	Yes	No	No	No	No	Yes	No	Yes	e	a
2020-10-10 21:48:23	Yes	1	30	Female	Paramedical person	Yes	Yes	Yes	Yes	Yes	Yes	Yes	Yes	Yes	Yes	c	b
2020-10-10 22:07:05	Yes	1	38	Male	Paramedical person	Yes	Yes	Yes	No	No	No	Yes	No	Yes	Yes	c	a
2020-10-10 22:29:39	Yes	3	26	Male	Paramedical person	Yes	Yes	Yes	No	No	No	Yes	Yes	Yes	Yes	c	a
2020-10-10 22:36:22	Yes	3	30	Female	Paramedical person	Yes	Yes	No	Yes	No	Yes	No	Yes	Yes	Yes	a	a
2020-10-10 22:42:35	Yes	1	24	Male	Paramedical person	Yes	Yes	Yes	No	No	Yes	No	Yes	No	Yes	e	c
2020-10-10 22:42:57	Yes	1	24	Male	Students and Lecture	Yes	Yes	No	No	No	Yes	No	Yes	No	Yes	e	c
2020-11-10 02:56:26	Yes	3	35	Male	Doctor	No	Yes	Yes	No	No	No	Yes	Yes	Yes	Yes	e	c
2020-11-10 06:58:05	Yes	1	30	Female	Doctor	Yes	Yes	Yes	Yes	No	Yes	No	Yes	Yes	Yes	e	a
2020-11-10 08:20:15	Yes	2	28	Male	Students and Lecture	Yes	Yes	No	No	No	Yes	No	Yes	No	Yes	e	c
2020-11-10 08:56:55	Yes	5	39	Male	Paramedical person	No	Yes	Yes	Yes	No	Yes	No	No	No	Yes	e	a
2020-11-10 09:17:53	Yes	1	27	Male	Doctor	Yes	Yes	No	Yes	Yes	No	No	Yes	Yes	Yes	e	a
2020-11-10 10:43:53	Yes	3	50	Female	Paramedical person	No	Yes	No	No	No	Yes	No	No	Yes	Yes	e	c
2020-11-10 11:12:35	Yes	1	29	Female	Paramedical person	No	Yes	Yes	No	Yes	Yes	Yes	No	Yes	Yes	e	c
2020-11-10 11:47:00	Yes	3	45	Male	Paramedical person	Yes	Yes	No	Yes	No	No	No	Yes	Yes	Yes	e	b
2020-11-10 12:51:45	Yes	3	41	Male	Paramedical person	Yes	Yes	No	No	No	No	Yes	Yes	Yes	Yes	e	a
2020-11-10 13:00:27	Yes	3	29	Female	Paramedical person	Yes	Yes	Yes	No	No	No	Yes	Yes	Yes	Yes	e	a
2020-11-10 13:02:25	Yes	3	45	Female	Paramedical person	Yes	Yes	No	No	No	No	Yes	Yes	Yes	Yes	e	c
2020-11-10 13:22:03	Yes	3	41	Female	Students and Lecture	Yes	Yes	Yes	No	No	Yes	Yes	Yes	Yes	Yes	e	b
2020-11-10 13:22:13	Yes	3	40	Female	Paramedical person	Yes	Yes	No	No	No	Yes	Yes	Yes	Yes	Yes	e	a
2020-11-10 13:22:48	Yes	3	38	Female	Paramedical person	Yes	No	Yes	Yes	No	Yes	Yes	Yes	Yes	No	e	a
2020-11-10 14:32:19	Yes	1	18	Female	Paramedical person	Yes	No	No	No	No	Yes	No	Yes	No	Yes	e	c
2020-11-10 14:34:31	Yes	3	45	Male	Paramedical person	Yes	Yes	No	No	No	No	No	Yes	Yes	Yes	b	c
2020-11-10 14:53:10	Yes	1	31	Male	Paramedical person	Yes	Yes	No	Yes	No	No	No	Yes	Yes	Yes	e	a
2020-11-10 15:24:14	Yes	3	32	Male	Paramedical person	Yes	Yes	No	No	Yes	No	Yes	Yes	Yes	Yes	e	a
2020-11-10 16:27:27	Yes	5	37	Female	Paramedical person	Yes	Yes	Yes	No	Yes	Yes	Yes	Yes	Yes	Yes	e	b
2020-11-10 16:32:26	Yes	3	32	Female	Paramedical person	No	Yes	Yes	No	No	No	Yes	Yes	Yes	Yes	e	a
2020-11-10 16:46:00	Yes	2	32	Male	Paramedical person	Yes	Yes	No	No	No	Yes	No	Yes	No	Yes	a	a
2020-11-10 17:07:37	Yes	4	49	Female	Paramedical person	Yes	Yes	Yes	No	No	Yes	Yes	Yes	No	Yes	e	b
2020-11-10 17:58:53	Yes	3	40	Female	Paramedical person	Yes	Yes	Yes	Yes	Yes	No	Yes	Yes	Yes	Yes	e	a
2020-11-10 18:45:34	Yes	3	50	Female	Paramedical person	Yes	Yes	No	Yes	No	No	No	Yes	Yes	Yes	e	c
2020-11-19 19:20:30	No
2020-11-10 19:21:07	Yes	2	29	Female	Students and Lecture	Yes	Yes	Yes	No	No	No	Yes	Yes	No	No	f	d
2020-11-10 19:33:06	Yes	3	26	Female	Students and Lecture	Yes	Yes	No	No	No	No	Yes	Yes	Yes	Yes	e	c
2020-11-10 19:47:13	Yes	3	42	Female	Students and Lecture	Yes	Yes	No	Yes	No	Yes	Yes	Yes	Yes	Yes	e	c
2020-11-10 19:51:10	Yes	3	25	Female	Students and Lecture	Yes	Yes	No	No	No	No	Yes	Yes	Yes	Yes	e	c
2020-11-10 20:15:07	Yes	1	16	Female	Students and Lecture	Yes	Yes	Yes	No	No	No	Yes	No	No	Yes	e	b
2020-11-10 20:24:34	Yes	1	20	Female	Students and Lecture	Yes	No	No	No	No	Yes	Yes	Yes	No	Yes	f	b
2020-11-10 20:32:09	Yes	3	17	Female	Students and Lecture	No	Yes	Yes	No	No	Yes	Yes	No	Yes	Yes	e	c
2020-11-10 20:39:35	Yes	3	17	Female	Paramedical person	Yes	Yes	Yes	No	Yes	Yes	No	Yes	No	Yes	a	a
2020-11-10 20:41:17	Yes	3	21	Female	Students and Lecture	No	No	Yes	No	No	No	Yes	Yes	No	No	e	c
2020-11-10 20:46:18	Yes	4	18	Female	Students and Lecture	Yes	Yes	Yes	Yes	No	Yes	Yes	Yes	Yes	Yes	e	a
2020-11-10 20:49:45	Yes	2	21	Male	Students and Lecture	Yes	Yes	Yes	No	No	Yes	Yes	Yes	No	Yes	a	a
2020-11-10 20:56:27	Yes	3	35	Female	Paramedical person	Yes	Yes	Yes	Yes	No	No	No	Yes	Yes	No	e	a
2020-11-10 21:06:10	Yes	2	18	Male	Paramedical person	No	No	Yes	Yes	Yes	No	Yes	No	No	Yes	e	a
2020-11-10 21:06:45	Yes	1	24	Female	Paramedical person	Yes	Yes	Yes	No	No	Yes	Yes	Yes	Yes	Yes	e	b
2020-11-10 21:07:03	Yes	7	21	Female	Doctor	Yes	Yes	Yes	Yes	Yes	Yes	Yes	Yes	Yes	Yes	e	a
2020-11-10 21:20:09	Yes	1	33	Female	Paramedical person	Yes	Yes	Yes	No	No	Yes	No	Yes	Yes	Yes	e	a
2020-11-10 22:04:15	Yes	1	33	Female	Paramedical person	Yes	Yes	No	Yes	No	Yes	Yes	Yes	Yes	Yes	e	c
2020-11-10 22:15:17	Yes	1	33	Female	Paramedical person	Yes	Yes	Yes	Yes	No	No	Yes	No	Yes	Yes	e	b
2020-12-10 08:04:48	Yes	6	30	Male	Doctor	Yes	Yes	Yes	Yes	No	No	Yes	Yes	Yes	Yes	e	b
2020-12-10 08:12:43	Yes	3	25	Male	Paramedical person	No	Yes	Yes	Yes	No	No	Yes	Yes	Yes	Yes	e	c
2020-12-10 08:22:54	Yes	3	28	Female	Paramedical person	Yes	Yes	Yes	No	No	Yes	No	Yes	Yes	Yes	e	e
2020-12-10 13:27:57	Yes	3	27	Male	Paramedical person	Yes	Yes	No	No	No	No	Yes	Yes	No	Yes	e	a
2020-12-10 18:45:49	Yes	1	28	Female	Paramedical person	Yes	No	Yes	No	No	No	Yes	No	Yes	Yes	a	a
2020-12-10 18:53:34	Yes	1	25	Female	Paramedical person	No	No	No	Yes	No	Yes	No	No	No	Yes	d	a
2020-12-10 21:07:18	Yes	1	30	Male	Paramedical person	Yes	Yes	No	No	No	No	No	Yes	No	Yes	e	b
2020-12-10 21:40:59	Yes	3	46	Female	Paramedical person	Yes	Yes	Yes	No	No	No	Yes	Yes	Yes	Yes	e	b
2020-12-10 22:27:13	Yes	3	42	Male	Paramedical person	Yes	Yes	Yes	No	Yes	Yes	Yes	Yes	Yes	Yes	e	a
10/13/2020 9:22:16	Yes	3	26	Female	Paramedical person	No	No	Yes	No	Yes	Yes	Yes	No	Yes	No	a	a
10/13/2020 11:29:05	Yes	1	25	Male	Paramedical person	No	Yes	No	No	No	No	No	No	No	Yes	e	b
10/13/2020 11:40:54	Yes	3	35	Male	Students and Lecture	Yes	Yes	Yes	Yes	Yes	No	Yes	Yes	Yes	Yes	a	a
10/13/2020 12:03:50	Yes	5	53	Male	Paramedical person	Yes	Yes	Yes	Yes	No	Yes	Yes	Yes	Yes	Yes	e	b
10/13/2020 14:27:03	Yes	1	27	Male	Students and Lecture	Yes	Yes	Yes	Yes	No	No	No	Yes	Yes	Yes	b	d
10/13/2020 16:12:08	Yes	1	33	Male	Students and Lecture	Yes	Yes	Yes	Yes	No	Yes	No	Yes	No	Yes	d	a
10/13/2020 17:06:13	Yes	2	25	Male	Students and Lecture	Yes	No	No	Yes	No	Yes	No	Yes	Yes	Yes	c	b
10/13/2020 17:06:19	Yes	1	34	Female	Paramedical person	No	No	Yes	No	No	Yes	No	No	Yes	Yes	e	a
10/13/2020 18:29:11	Yes	5	23	Female	Students and Lecture	No	Yes	Yes	No	No	No	No	No	Yes	Yes	b	b
10/13/2020 18:41:09	Yes	5	20	Female	Paramedical person	Yes	Yes	No	No	No	Yes	Yes	Yes	Yes	Yes	e	e
10/13/2020 18:54:02	Yes	2	23	Male	Students and Lecture	No	No	Yes	No	Yes	Yes	Yes	Yes	Yes	Yes	e	a
10/14/2020 5:38:40	Yes	5	25	Female	Doctor	Yes	Yes	Yes	No	No	No	Yes	Yes	Yes	Yes	d	b
10/14/2020 8:34:48	Yes	2	20	Female	Students and Lecture	Yes	Yes	Yes	No	No	Yes	No	Yes	No	Yes	c	c
10/14/2020 9:15:20	Yes	3	27	Female	Students and Lecture	Yes	No	No	No	Yes	No	No	Yes	No	Yes	e	a
10/14/2020 9:51:06	Yes	2	22	Female	Paramedical person	No	Yes	No	No	No	Yes	No	Yes	Yes	Yes	e	c
10/14/2020 10:37:22	Yes	3	32	Male	Paramedical person	Yes	Yes	No	Yes	Yes	No	Yes	Yes	Yes	Yes	e	a
10/14/2020 11:11:04	Yes	2	26	Male	Paramedical person	Yes	Yes	No	Yes	No	Yes	No	Yes	Yes	Yes	e	a
10/14/2020 13:02:37	Yes	1	21	Male	Paramedical person	Yes	No	No	No	Yes	Yes	No	Yes	Yes	Yes	a	c
10/14/2020 14:45:08	Yes	4	26	Male	Pharmacy	Yes	Yes	No	Yes	Yes	Yes	Yes	Yes	Yes	Yes	d	a
10/14/2020 15:33:11	Yes	1	30	Female	Paramedical person	Yes	No	No	No	No	Yes	Yes	Yes	Yes	Yes	e	b
10/14/2020 18:34:25	Yes	1	27	Female	Paramedical person	Yes	No	No	No	No	Yes	No	No	Yes	Yes	e	b
10/14/2020 19:58:17	Yes	1	23	Female	Paramedical person	Yes	Yes	No	Yes	No	Yes	No	Yes	No	Yes	e	b
10/14/2020 19:59:31	Yes	3	49	Male	Doctor	Yes	Yes	Yes	Yes	No	Yes	Yes	Yes	Yes	Yes	e	c
10/14/2020 20:04:31	Yes	1	29	Male	Doctor	Yes	Yes	Yes	Yes	No	No	Yes	Yes	Yes	Yes	e	c
10/14/2020 20:09:51	Yes	3	36	Male	Paramedical person	Yes	Yes	Yes	Yes	No	No	No	Yes	No	No	e	d
10/14/2020 20:11:13	Yes	3	37	Male	Students and Lecture	Yes	Yes	Yes	No	No	No	No	Yes	Yes	Yes	e	a
10/14/2020 21:16:30	Yes	4	29	Male	Paramedical person	Yes	Yes	Yes	Yes	Yes	Yes	Yes	Yes	Yes	No	a	a
10/14/2020 21:16:38	Yes	4	29	Male	Paramedical person	Yes	No	No	Yes	No	Yes	No	Yes	No	Yes	e	c
10/15/2020 11:43:55	Yes	3	26	Female	Paramedical person	Yes	Yes	Yes	Yes	No	Yes	Yes	Yes	Yes	Yes	e	a
10/15/2020 18:28:47	Yes	1	24	Female	Medical intern	Yes	Yes	No	No	No	No	No	Yes	No	Yes	e	c
10/15/2020 19:13:27	Yes	1	53	Male	Paramedical person	No	Yes	Yes	No	No	Yes	No	Yes	No	Yes	e	c
10/15/2020 20:40:49	Yes	3	27	Female	Paramedical person	No	Yes	Yes	No	No	No	No	Yes	Yes	Yes	e	b
10/16/2020 10:47:39	Yes	1	28	Female	Paramedical person	Yes	Yes	No	No	No	No	Yes	Yes	Yes	Yes	e	c
10/16/2020 11:21:33	Yes	3	28	Male	Paramedical person	No	Yes	Yes	No	No	No	Yes	No	Yes	Yes	e	b
10/16/2020 11:21:33	Yes	3	26	Male	Students and Lecture	Yes	Yes	No	No	No	No	No	Yes	Yes	Yes	e	a
10/16/2020 11:22:24	Yes	1	26	Female	Students and Lecture	Yes	Yes	Yes	Yes	No	Yes	No	Yes	Yes	Yes	e	d
10/16/2020 11:32:59	Yes	3	32	Male	Paramedical person	Yes	Yes	Yes	No	Yes	Yes	No	Yes	Yes	Yes	b	c
10/16/2020 17:03:37	Yes	4	23	Female	Students and Lecture	Yes	Yes	Yes	No	Yes	Yes	Yes	Yes	No	Yes	e	c
10/16/2020 17:28:38	Yes	3	23	Female	Paramedical person	Yes	No	No	No	Yes	No	No	Yes	Yes	Yes	e	c
10/16/2020 18:33:40	Yes	3	32	Female	Students and Lecture	Yes	Yes	Yes	No	No	Yes	No	Yes	Yes	Yes	e	c
10/16/2020 18:54:02	Yes	3	24	Male	Students and Lecture	Yes	Yes	Yes	No	No	No	No	Yes	Yes	Yes	e	e
10/16/2020 19:22:38	Yes	5	21	Male	Students and Lecture	Yes	Yes	Yes	Yes	No	No	No	Yes	No	Yes	e	a
10/16/2020 19:45:36	Yes	1	24	Female	Students and Lecture	Yes	Yes	Yes	No	No	No	No	Yes	Yes	Yes	e	a
10/16/2020 19:56:41	Yes	2	32	Male	Paramedical person	No	No	Yes	No	No	No	No	Yes	Yes	Yes	e	b
10/16/2020 20:02:18	Yes	3	34	Female	Paramedical person	Yes	Yes	No	Yes	No	No	Yes	Yes	Yes	Yes	e	c
10/16/2020 20:03:47	Yes	4	22	Female	Doctor	Yes	Yes	Yes	Yes	No	No	Yes	Yes	Yes	Yes	e	b
10/16/2020 20:10:16	Yes	4	22	Female	Students and Lecture	No	Yes	No	No	Yes	Yes	Yes	No	No	Yes	a	a
10/16/2020 20:27:37	Yes	5	40	Male	Students and Lecture	Yes	Yes	Yes	Yes	Yes	Yes	No	Yes	Yes	Yes	e	a
10/16/2020 21:00:10	Yes	1	32	Female	Students and Lecture	Yes	No	Yes	Yes	No	Yes	No	Yes	No	Yes	e	d
10/16/2020 21:03:55	Yes	3	26	Male	Paramedical person	Yes	Yes	Yes	Yes	No	Yes	No	Yes	Yes	No	e	c
10/17/2020 10:59:52	Yes	1	22	Male	Students and Lecture	Yes	No	Yes	Yes	No	Yes	Yes	Yes	Yes	Yes	a	c
10/17/2020 12:21:53	Yes	3	31	Female	Paramedical person	No	No	No	No	No	No	No	Yes	Yes	Yes	e	a
10/17/2020 13:08:37	Yes	2	24	Male	Paramedical person	Yes	No	Yes	Yes	No	Yes	No	Yes	No	Yes	b	a
10/17/2020 17:10:26	Yes	1	29	Male	HA	Yes	No	Yes	No	No	Yes	No	Yes	No	Yes	e	c
10/17/2020 17:41:51	Yes	5	24	Male	Paramedical person	Yes	Yes	Yes	Yes	No	No	Yes	Yes	Yes	Yes	b	b
10/17/2020 18:43:26	Yes	2	25	Male	Paramedical person	Yes	Yes	Yes	No	No	Yes	No	Yes	No	Yes	e	a
10/17/2020 21:33:25	Yes	3	23	Female	Paramedical person	Yes	Yes	No	No	No	Yes	Yes	Yes	No	Yes	e	b
10/17/2020 21:35:38	Yes	3	25	Female	Paramedical person	Yes	Yes	No	No	No	Yes	No	Yes	Yes	Yes	e	c
10/18/2020 8:30:26	Yes	3	27	Female	Students and Lecture	Yes	Yes	No	No	No	No	Yes	Yes	Yes	Yes	e	d
10/18/2020 8:48:09	Yes	3	22	Male	Paramedical person	Yes	Yes	Yes	No	No	No	Yes	Yes	Yes	Yes	e	a
10/18/2020 8:53:30	Yes	5	42	Female	Paramedical person	Yes	Yes	No	No	No	No	Yes	Yes	Yes	Yes	e	a
10/18/2020 17:40:17	Yes	3	39	Female	Paramedical person	Yes	No	Yes	No	No	No	Yes	Yes	Yes	Yes	e	d
10/18/2020 19:34:10	Yes	3	29	Male	Paramedical person	Yes	Yes	No	No	Yes	No	Yes	Yes	No	Yes	e	c
10/19/2020 13:20:49	Yes	1	31	Female	Paramedical person	Yes	Yes	No	Yes	Yes	Yes	Yes	Yes	Yes	Yes	e	a
10/19/2020 21:36:35	Yes	3	35	Female	Paramedical person	Yes	Yes	Yes	No	Yes	No	Yes	Yes	Yes	Yes	e	c
10/19/2020 21:38:02	Yes	3	30	Female	Paramedical person	No	Yes	No	No	Yes	No	No	Yes	Yes	Yes	c	a
10/19/2020 21:56:15	Yes	1	27	Female	Paramedical person	Yes	Yes	Yes	No	No	Yes	Yes	No	Yes	Yes	e	c
10/20/2020 4:29:21	Yes	3	39	Male	Paramedical person	No	Yes	No	No	No	Yes	No	Yes	Yes	Yes	e	b
10/20/2020 13:05:31	Yes	3	37	Female	Paramedical person	Yes	Yes	Yes	No	No	Yes	Yes	Yes	Yes	Yes	d	d
10/20/2020 21:45:59	Yes	3	27	Male	Paramedical person	Yes	Yes	No	No	No	No	Yes	Yes	Yes	Yes	e	a
10/20/2020 22:53:25	Yes	4	43	Female	Paramedical person	Yes	Yes	Yes	No	No	No	Yes	Yes	Yes	Yes	e	c
10/21/2020 13:30:15	Yes	1	27	Female	Paramedical person	No	No	Yes	Yes	No	No	No	No	No	Yes	e	c
10/21/2020 13:36:05	Yes	1	21	Female	Paramedical person	No	Yes	Yes	No	No	No	Yes	Yes	Yes	Yes	e	a
10/21/2020 17:24:30	Yes	1	42	Female	Paramedical person	Yes	Yes	No	Yes	No	Yes	Yes	No	Yes	Yes	e	a
10/22/2020 11:03:38	Yes	5	30	Male	Paramedical person	Yes	Yes	No	No	No	No	No	Yes	No	Yes	e	a
10/22/2020 11:08:08	Yes	5	29	Male	Paramedical person	Yes	No	Yes	No	Yes	No	No	Yes	Yes	Yes	e	b
10/22/2020 11:11:23	Yes	5	26	Female	Paramedical person	Yes	Yes	Yes	No	No	No	Yes	Yes	Yes	Yes	c	e
10/22/2020 11:23:33	Yes	5	31	Female	Paramedical person	No	Yes	Yes	No	No	No	No	No	Yes	Yes	e	c
10/22/2020 12:04:31	Yes	5	32	Male	Paramedical person	No	Yes	No	No	No	Yes	No	Yes	Yes	Yes	e	a
10/22/2020 12:30:41	Yes	5	26	Male	Doctor	No	No	Yes	No	No	Yes	No	Yes	Yes	Yes	a	c
10/22/2020 13:48:48	Yes	5	45	Male	Paramedical person	No	Yes	No	Yes	No	Yes	Yes	No	Yes	Yes	a	c
10/22/2020 17:48:29	Yes	3	32	Male	Students and Lecture	Yes	Yes	No	No	No	No	Yes	Yes	No	Yes	b	b
10/22/2020 19:33:17	Yes	3	21	Female	Students and Lecture	Yes	Yes	No	No	No	No	No	No	Yes	Yes	e	a
10/23/2020 7:15:22	Yes	2	25	Female	Paramedical person	Yes	No	Yes	No	No	Yes	Yes	Yes	Yes	Yes	f	d
10/23/2020 19:51:46	Yes	3	33	Female	Doctor	No	Yes	No	No	Yes	Yes	Yes	Yes	Yes	Yes	e	c
10/24/2020 21:28:56	Yes	3	25	Female	Doctor	Yes	Yes	Yes	No	No	Yes	No	Yes	Yes	Yes	e	b
10/27/2020 11:45:13	Yes	2	20	Male	Doctor	No	Yes	No	Yes	Yes	Yes	Yes	No	Yes	Yes	e	c
10/28/2020 8:36:26	Yes	1	32	Female	Doctor	Yes	Yes	No	Yes	No	Yes	Yes	Yes	Yes	Yes	d	c
2020-10-30 16:50:48	Yes	3	25	Female	Students and Lecture	No	Yes	Yes	No	No	No	Yes	No	Yes	Yes	e	b
2020-10-30 16:54:28	No
10/30/2020 16:56:55	Yes	4	26	Female	Students and Lecture	Yes	Yes	Yes	No	No	No	No	Yes	No	Yes	e	a
10/30/2020 17:49:48	Yes	5	27	Male	Doctor	Yes	Yes	No	No	No	Yes	Yes	Yes	Yes	Yes	e	b
10/30/2020 20:00:23	Yes	3	26	Male	Students and Lecture	Yes	Yes	Yes	Yes	No	No	Yes	Yes	Yes	Yes	e	b
2020-07-11 20:21:26	Yes	2	22	Male	Students and Lecture	Yes	Yes	Yes	Yes	No	No	Yes	No	Yes	Yes	e	a
2020-08-11 12:17:06	Yes	2	22	Female	Paramedical person	Yes	Yes	Yes	No	No	Yes	No	Yes	No	Yes	e	c
2020-08-11 13:23:59	Yes	2	26	Female	Students and Lecture	Yes	Yes	No	Yes	No	No	No	Yes	Yes	Yes	b	b
2020-08-11 15:20:01	Yes	3	23	Female	Students and Lecture	No	Yes	Yes	Yes	No	Yes	No	No	No	No	e	e
2020-08-11 15:31:46	Yes	3	24	Female	Students and Lecture	Yes	Yes	Yes	Yes	No	Yes	No	Yes	No	Yes	b	b
2020-08-11 15:49:45	Yes	3	21	Female	Students and Lecture	Yes	Yes	No	No	No	Yes	No	Yes	Yes	No	e	b
2020-08-11 16:09:47	Yes	2	23	Female	Students and Lecture	Yes	Yes	Yes	Yes	No	Yes	No	Yes	Yes	Yes	b	c
2020-08-11 16:28:55	Yes	2	29	Female	Paramedical person	Yes	Yes	Yes	No	No	Yes	No	Yes	Yes	Yes	e	c
2020-08-11 16:59:36	Yes	3	21	Female	Students and Lecture	Yes	Yes	No	No	No	No	Yes	Yes	No	Yes	e	c
2020-08-11 18:38:43	Yes	5	22	Female	Students and Lecture	Yes	Yes	Yes	No	No	No	No	Yes	Yes	Yes	e	c
2020-08-11 18:49:09	Yes	3	22	Female	Paramedical person	No	Yes	No	Yes	No	Yes	No	Yes	No	Yes	e	a
2020-08-11 21:26:07	Yes	7	24	Male	Paramedical person	Yes	Yes	Yes	No	No	No	Yes	Yes	Yes	Yes	e	c
2020-08-11 23:28:28	Yes	5	26	Female	Students and Lecture	Yes	Yes	Yes	Yes	No	Yes	Yes	Yes	Yes	Yes	e	b
2020-09-11 06:42:56	Yes	2	28	Male	Students and Lecture	Yes	Yes	Yes	Yes	No	No	Yes	Yes	No	Yes	e	c
2020-09-11 06:49:01	Yes	1	25	Female	Students and Lecture	No	Yes	Yes	Yes	No	No	No	Yes	Yes	Yes	e	d
2020-09-11 07:40:06	Yes	5	23	Female	Paramedical person	Yes	Yes	No	Yes	No	Yes	No	Yes	No	Yes	e	c
2020-09-11 09:34:28	Yes	3	22	Female	Students and Lecture	Yes	Yes	Yes	Yes	Yes	No	No	Yes	Yes	Yes	b	a
2020-09-11 09:35:09	Yes	1	23	Female	Students and Lecture	Yes	Yes	Yes	No	No	Yes	No	Yes	Yes	Yes	e	c
2020-09-11 09:58:31	Yes	2	26	Female	Students and Lecture	Yes	Yes	Yes	No	No	Yes	Yes	Yes	Yes	Yes	e	a
2020-09-11 10:55:33	Yes	2	37	Male	Students and Lecture	Yes	Yes	No	No	No	No	Yes	Yes	No	Yes	b	c
2020-09-11 14:14:49	Yes	4	23	Female	Students and Lecture	No	Yes	Yes	No	No	Yes	No	Yes	Yes	Yes	a	c
2020-09-11 18:38:42	Yes	3	21	Female	Students and Lecture	Yes	No	No	No	No	No	Yes	Yes	No	Yes	e	d
2020-09-11 20:59:29	Yes	2	23	Female	Students and Lecture	Yes	Yes	Yes	Yes	No	Yes	No	Yes	No	No	a	c
2020-10-11 21:33:22	Yes	5	23	Female	Doctor	No	Yes	No	No	No	Yes	No	No	Yes	Yes	e	b
2020-11-11 09:28:31	Yes	2	28	Male	Doctor	Yes	Yes	Yes	Yes	No	Yes	Yes	Yes	Yes	Yes	d	b
2020-11-11 09:39:34	Yes	2	25	Male	Doctor	Yes	Yes	Yes	No	Yes	No	Yes	Yes	Yes	Yes	a	b
11/14/2020 12:32:46	Yes	5	30	Male	Doctor	Yes	Yes	Yes	Yes	No	No	Yes	Yes	Yes	Yes	d	b
11/14/2020 16:37:16	Yes	5	31	Male	Students and Lecture	Yes	Yes	Yes	No	No	No	No	No	Yes	Yes	e	b
11/14/2020 21:10:58	Yes	5	30	Male	Students and Lecture	Yes	Yes	Yes	No	No	No	Yes	Yes	Yes	Yes	b	a
11/14/2020 23:24:56	Yes	5	35	Male	Paramedical person	Yes	Yes	No	No	No	Yes	Yes	Yes	Yes	Yes	c	c
11/15/2020 10:47:22	Yes	3	35	Male	Doctor	Yes	Yes	No	No	No	Yes	No	Yes	Yes	Yes	a	b
11/15/2020 10:53:43	Yes	4	23	Female	Students and Lecture	Yes	Yes	Yes	No	No	No	No	No	Yes	Yes	e	d
11/18/2020 9:08:23	Yes	3	21	Female	Students and Lecture	Yes	Yes	Yes	No	Yes	No	No	Yes	No	Yes	b	d
11/18/2020 12:03:37	Yes	2	27	Male	Students and Lecture	Yes	Yes	Yes	No	No	No	No	Yes	No	No	b	d
11/19/2020 19:53:40	Yes	5	26	Female	HA	Yes	Yes	Yes	No	No	Yes	No	Yes	Yes	Yes	b	a
12/20/2020 20:02:18	Yes	4	23	Male	Doctor	No	Yes	Yes	Yes	Yes	No	No	Yes	No	Yes	c	b
2020-10-30 20:10:48	No
12/21/2020 12:35:02	Yes	5	30	Female	Paramedical person	Yes	Yes	Yes	No	No	Yes	No	Yes	Yes	Yes	e	b
2020-12-23 19:56:59	Yes	3	41	Female	paramedical person	Yes	Yes	Yes	Yes	No	Yes	Yes	Yes	Yes	No	a	e
2020-12-23 19:59:49	Yes	2	33	Female	Doctor	Yes	Yes	Yes	No	No	No	No	Yes	No	No	f	d
